# Supplementary material for: Robust Achromatic All-Dielectric Metalens for Infrared Detection in Intelligent Inspection
Source: Sensors (Basel). 2022 Aug 31;22(17):6590. doi: 10.3390/s22176590 (PMC9460807; doi:10.3390/s22176590)
Supplement: Supplementary file 1 [file sensors-22-06590-s001.zip]

Archive with 1 entries (1 files):
- sensors-1857124-supplementary.pdf
